# Supplementary material for: Environmental Factors Modulate the Role of orf21 Sigma Factor in Clavulanic Acid Production in Streptomyces Clavuligerus ATCC27064
Source: Bioengineering (Basel). 2022 Feb 16;9(2):78. doi: 10.3390/bioengineering9020078 (PMC8869649; doi:10.3390/bioengineering9020078)
Supplement: Supplementary file 1 [file bioengineering-09-00078-s001.zip]

Archive with 1 entries (1 files):
- bioengineering-1557191-SI.pdf
